# Supplementary material for: The anti-inflammatory effect of LMWF5A and N-acetyl kynurenine on macrophages: Involvement of aryl hydrocarbon receptor in mechanism of action
Source: Biochem Biophys Rep. 2018 Jul 11;15:61–7. doi: 10.1016/j.bbrep.2018.06.006 (PMC6068081; doi:10.1016/j.bbrep.2018.06.006)
Supplement: Supplementary file 1 — Supplementary material [file mmc1.zip]

Archive with 9 entries (9 files):
- coi_disclosure_ATanner.pdf
- coi_disclosure_CMains.pdf
- coi_disclosure_DAcuna.pdf
- coi_disclosure_DBarOr.pdf
- coi_disclosure_KBanton.pdf
- coi_disclosure_LRael.pdf
- coi_disclosure_MLieser.pdf
- coi_disclosure_MRoshon.pdf
- coi_disclosure_RBarOr.pdf
